# Supplementary material for: Stigmaphyllon patricianum-firmenichianum (Malpighiaceae), a new species from Loyalty Islands, New Caledonia
Source: PhytoKeys. 2015 Aug 11;(55):119–27. doi: 10.3897/phytokeys.55.5472 (PMC4547029; doi:10.3897/phytokeys.55.5472)
Supplement: XML Treatment for Stigmaphyllon patricianum-firmenichianum [file phytokeys.55.5472-treatment1.xml]

<!DOCTYPE tp:taxon-treatment
  PUBLIC "-//TaxonX//DTD Taxonomic Treatment Publishing DTD v0 20100105//EN" "tax-treatment-NSO.dtd">
<tp:taxon-treatment xmlns:tp="http://www.plazi.org/taxpub"><tp:treatment-meta><kwd-group><label>Taxon classification</label><kwd><named-content content-type="kingdom">Plantae</named-content></kwd><kwd><named-content content-type="order">Malpighiales</named-content></kwd><kwd><named-content content-type="family">Malpighiaceae</named-content></kwd></kwd-group><mixed-citation publication-type="journal"><person-group><name><surname>Butaud</surname><given-names>Jean-François</given-names></name></person-group><article-title><italic><tp:taxon-name><tp:taxon-name-part taxon-name-part-type="genus">Stigmaphyllon</tp:taxon-name-part> <tp:taxon-name-part taxon-name-part-type="species">patricianum-firmenichianum</tp:taxon-name-part></tp:taxon-name></italic> (<tp:taxon-name><tp:taxon-name-part taxon-name-part-type="family">Malpighiaceae</tp:taxon-name-part></tp:taxon-name>), a new species from Loyalty Islands, New Caledonia</article-title><source>PhytoKeys</source><day>11</day><month>8</month><year>2015</year><volume>2015</volume><issue>55</issue><fpage>119</fpage><lpage>127</lpage><pub-id pub-id-type="doi">10.3897/phytokeys.55.5472</pub-id></mixed-citation></tp:treatment-meta><tp:nomenclature><tp:taxon-name>
                        <tp:taxon-name-part taxon-name-part-type="genus">Stigmaphyllon</tp:taxon-name-part>
                        <tp:taxon-name-part taxon-name-part-type="species">patricianum-firmenichianum</tp:taxon-name-part>
                        <object-id xmlns:xlink="http://www.w3.org/1999/xlink" content-type="ipni" xlink:type="simple">urn:lsid:ipni.org:names:77149114-1</object-id>
                    </tp:taxon-name><tp:taxon-authority>Butaud</tp:taxon-authority><tp:taxon-status xmlns:xlink="http://www.w3.org/1999/xlink" xlink:type="simple">sp. nov.</tp:taxon-status></tp:nomenclature><tp:treatment-sec sec-type="Type"><title>Type.</title><p>New Caledonia, Loyalty Islands, Ouvéa, Banutr, bord de route menant à l’aéroport, <named-content xmlns:xlink="http://www.w3.org/1999/xlink" content-type="dwc:verbatimCoordinates" xlink:type="simple">20°38.345'S, 166°33.726'E</named-content>, 11 m alt., liane de 5 m à fleurs mâles de couleur jaune, en lisière de forêt secondaire à <italic><tp:taxon-name><tp:taxon-name-part taxon-name-part-type="genus">Podonephelium</tp:taxon-name-part></tp:taxon-name></italic> et <italic><tp:taxon-name><tp:taxon-name-part taxon-name-part-type="genus">Elattostachys</tp:taxon-name-part></tp:taxon-name></italic>, 17 December 2013, <italic>J.-F. Butaud 3346</italic> (holotype NOU!, isotype P!).</p></tp:treatment-sec><tp:treatment-sec sec-type="Diagnosis"><title>Diagnosis.</title><p><italic><tp:taxon-name><tp:taxon-name-part taxon-name-part-type="genus">Stigmaphyllon</tp:taxon-name-part> <tp:taxon-name-part taxon-name-part-type="species">patricianum-firmenichianum</tp:taxon-name-part></tp:taxon-name></italic> is most similar to <italic><tp:taxon-name><tp:taxon-name-part taxon-name-part-type="genus">Stigmaphyllon</tp:taxon-name-part> <tp:taxon-name-part taxon-name-part-type="species">discolor</tp:taxon-name-part></tp:taxon-name></italic> (Gand.) C.E.Anderson and <italic><tp:taxon-name><tp:taxon-name-part taxon-name-part-type="genus">Stigmaphyllon</tp:taxon-name-part> <tp:taxon-name-part taxon-name-part-type="species">mcphersonii</tp:taxon-name-part></tp:taxon-name></italic> C.E.Anderson in the tomentose vesture of the abaxial surface of the blade which differentiates them from the other New Caledonia <italic><tp:taxon-name><tp:taxon-name-part taxon-name-part-type="genus">Stigmaphyllon</tp:taxon-name-part></tp:taxon-name></italic> species. <italic><tp:taxon-name><tp:taxon-name-part taxon-name-part-type="genus">Stigmaphyllon</tp:taxon-name-part> <tp:taxon-name-part taxon-name-part-type="species">patricianum-firmenichianum</tp:taxon-name-part></tp:taxon-name></italic> differs from <italic><tp:taxon-name><tp:taxon-name-part taxon-name-part-type="genus">Stigmaphyllon</tp:taxon-name-part> <tp:taxon-name-part taxon-name-part-type="species">discolor</tp:taxon-name-part></tp:taxon-name></italic> by the number of stamens, respectively 10 and 12–16, and by the number of flowers in each umbel, respectively 4–9 and 8–18(–20), and from <italic><tp:taxon-name><tp:taxon-name-part taxon-name-part-type="genus">Stigmaphyllon</tp:taxon-name-part> <tp:taxon-name-part taxon-name-part-type="species">mcphersonii</tp:taxon-name-part></tp:taxon-name></italic> by the number of functional styles of the male flowers, respectively 3 and none (styles absent or rarely 1, rudimentary and without stigma), by the sepals length, respectively 2.8–3 mm and 1.5–2 mm, by the petals length, respectively 8–10 mm and 6–27 mm, and by the dorsal wing of samara, respectively 2.6–2.9 cm and 1.7–2 cm long.</p></tp:treatment-sec><tp:treatment-sec sec-type="Description"><title>Description.</title><p>Liana to over 8 m long; young stems tomentose, the vesture caducous in older parts, eventually becoming glabrate to glabrous. <bold><italic>Blade</italic></bold> of the larger leaves 4.8–7.5 × 3–5.4 cm, suborbicular to broadly ovate or ovate, apex emargin<!--PageBreak-->ate to obtuse, acute or apiculate, base cordate to truncate, adaxially tomentose or sericeous when young, soon glabrescent to glabrous or with some hairs retained on costa, secondary veins and near the petiole, abaxially tomentose, eventually sericeous in older leaves, but in some leaves the vesture unevenly deciduous except close to the costa and at the apex and the petiole where always dense, secondary veins 4–7 pairs, prominent abaxially; marginal glands 0.1–0.3 mm diam.; petiole 1.3–2.6 cm long, tomentose, in older leaves the vesture sloughed off in patches, with a pair of glands borne at apex or partly on the base of the blade above insertion of the petiole, <!--PageBreak-->each gland 0.5–0.6 mm diam., slightly prominent; stipules 1 on each side of petiole, narrowly triangular, bractlike, to 1 mm long, abaxially tomentose, sometimes hidden by stem vesture. <bold><italic>Hermaphrodite flowers</italic></bold> 5–9 in each umbel or condensed pseudoraceme; umbels solitary or borne in dichasia; inflorescence stalks 1.1–2.9 cm long, often terminating a pair of foliaceous bracts, peduncles 3–5 mm long, pedicels 4–8 mm long, both tomentose; bracts c. 1 mm long, narrowly triangular, bracteoles c. 1 mm long, narrowly triangular, bracts and bracteoles abaxially tomentose. <bold><italic>Sepals</italic></bold> 5, 2.8–3 × 2.2–2.5 mm, orbicular or broadly ovate, abaxially densely sericeous but often glabrous along the margin. <bold><italic>Petals</italic></bold> 5, yellow, obovate with a claw 0.5–1 mm long, limb 8–10 × 5.5–7 mm, base acute or truncate, margin subentire or shallowly erose. <bold><italic>Stamens</italic></bold> 10; filaments c. 3 mm long; anthers without apiculum, glabrous. <bold><italic>Ovary</italic></bold> c. 1.6 mm long; 3 free styles c. 3.5 mm long, c. 0.1 mm diam., stigma c. 0.3 mm diam., peltate. <bold><italic>Male flowers</italic></bold> in inflorescences, and with sepals and petals, similar to hermaphrodite flowers: stamens 10, filaments c. 3 mm long; anthers without apiculum, glabrous; ovary rudimentary, a tiny mound of tissue embedded in a tuft of hairs; styles 3, c. 3 mm long, c. 0.1 mm diam., free or 2 variously united, stigma c. 0.3 mm diam., peltate. <bold><italic>Fruit</italic></bold>: a schizocarp splitting into 3 samaras, pedicels 4–7 cm long. <bold><italic>Dorsal wing of samara</italic></bold> 2.6–2.9 × 1.1–1.4 cm; nut 4–5 mm long, c. 4 mm diam., broadly ovoid to spheroid, with prominent ridges, lateral winglets absent; areole 2.5–3 mm long and wide.</p><fig id="F1" position="float" orientation="portrait"><label>Figure 1.</label><caption><p>Male flowers of <italic><tp:taxon-name><tp:taxon-name-part taxon-name-part-type="genus">Stigmaphyllon</tp:taxon-name-part> <tp:taxon-name-part taxon-name-part-type="species">patricianum-firmenichianum</tp:taxon-name-part></tp:taxon-name></italic> Butaud on Ouvéa atoll in December 2013 (specimen <italic>Butaud 3346</italic>).</p></caption><graphic xmlns:xlink="http://www.w3.org/1999/xlink" xlink:href="phytokeys-055-119-g001.jpg" position="float" orientation="portrait" xlink:type="simple" id="oo_49471.jpg"/></fig><fig id="F2" position="float" orientation="portrait"><label>Figure 2.</label><caption><p>Fruits of <italic><tp:taxon-name><tp:taxon-name-part taxon-name-part-type="genus">Stigmaphyllon</tp:taxon-name-part> <tp:taxon-name-part taxon-name-part-type="species">patricianum-firmenichianum</tp:taxon-name-part></tp:taxon-name></italic> Butaud on Lifou island in April 2015 (specimen <italic>Butaud 3426</italic>).</p></caption><graphic xmlns:xlink="http://www.w3.org/1999/xlink" xlink:href="phytokeys-055-119-g002.jpg" position="float" orientation="portrait" xlink:type="simple" id="oo_49472.jpg"/></fig></tp:treatment-sec><tp:treatment-sec sec-type="Phenology"><title>Phenology.</title><p>Flowers (emitting a pleasant odor) from November to April; fruits from February to May.</p></tp:treatment-sec><tp:treatment-sec sec-type="Distribution"><title>Distribution.</title><p>New Caledonia, endemic to Loyalty Islands; known only from Ouvéa, Lifou and Maré islands. Not recorded on the smaller islands of Beautemps-Beaupré, Tiga and Walpole.</p></tp:treatment-sec><tp:treatment-sec sec-type="Habitat"><title>Habitat.</title><p>This species is restricted to the calcareous soils of uplifted atolls between 5 and 90 m elevation, in littoral open forest or shrubland, and in the interior on plateau open forest or shrubland. It is also commonly found among the naturally open and shrubby vegetation of the cliffs between littoral and plateau. This vine is characteristic of fallows, young shrublands and secondary forests following shifting cultivation. It is also commonly found along roads and close to villages in open and sunny areas. The vegetation is often composed of trees and shrubs, such as <italic><tp:taxon-name><tp:taxon-name-part taxon-name-part-type="genus">Acacia</tp:taxon-name-part> <tp:taxon-name-part taxon-name-part-type="species">spirorbis</tp:taxon-name-part></tp:taxon-name></italic> Labill., <italic><tp:taxon-name><tp:taxon-name-part taxon-name-part-type="genus">Acronychia</tp:taxon-name-part> <tp:taxon-name-part taxon-name-part-type="species">laevis</tp:taxon-name-part></tp:taxon-name></italic> J.R.Forst. &amp; G.Forst., <italic><tp:taxon-name><tp:taxon-name-part taxon-name-part-type="genus">Elattostachys</tp:taxon-name-part> <tp:taxon-name-part taxon-name-part-type="species">apetala</tp:taxon-name-part></tp:taxon-name></italic> (Labill.) Radlk., <italic><tp:taxon-name><tp:taxon-name-part taxon-name-part-type="genus">Glochidion</tp:taxon-name-part> <tp:taxon-name-part taxon-name-part-type="species">billardierei</tp:taxon-name-part></tp:taxon-name></italic> Baill., <italic><tp:taxon-name><tp:taxon-name-part taxon-name-part-type="genus">Morinda</tp:taxon-name-part> <tp:taxon-name-part taxon-name-part-type="species">citrifolia</tp:taxon-name-part></tp:taxon-name></italic> L., <tp:taxon-name><tp:taxon-name-part taxon-name-part-type="genus">Pipturus</tp:taxon-name-part> <tp:taxon-name-part taxon-name-part-type="species">argenteus</tp:taxon-name-part> <tp:taxon-name-part taxon-name-part-type="basionym-authority">(G.Forst.)</tp:taxon-name-part> <tp:taxon-name-part taxon-name-part-type="authority">Wedd.</tp:taxon-name-part> <tp:taxon-name-part taxon-name-part-type="infraspecific-rank">var.</tp:taxon-name-part> <tp:taxon-name-part taxon-name-part-type="variety">lanosus</tp:taxon-name-part></tp:taxon-name> Skottsb., <italic><tp:taxon-name><tp:taxon-name-part taxon-name-part-type="genus">Podonephelium</tp:taxon-name-part> <tp:taxon-name-part taxon-name-part-type="species">homei</tp:taxon-name-part></tp:taxon-name></italic> (Seem.) Radlk., and <tp:taxon-name><tp:taxon-name-part taxon-name-part-type="genus">Polyscias</tp:taxon-name-part> <tp:taxon-name-part taxon-name-part-type="species">bracteata</tp:taxon-name-part> <tp:taxon-name-part taxon-name-part-type="basionym-authority">(RVig.)</tp:taxon-name-part> <tp:taxon-name-part taxon-name-part-type="authority">Lowry</tp:taxon-name-part> <tp:taxon-name-part taxon-name-part-type="infraspecific-rank">subsp.</tp:taxon-name-part> <tp:taxon-name-part taxon-name-part-type="subspecies">bracteata</tp:taxon-name-part></tp:taxon-name>.</p></tp:treatment-sec><tp:treatment-sec sec-type="Conservation status"><title>Conservation status.</title><p>Using the categories and criteria of <xref ref-type="bibr" rid="B7">IUCN (2001)</xref>, the IUCN Red List Category Least Concern (LC) for <italic><tp:taxon-name><tp:taxon-name-part taxon-name-part-type="genus">Stigmaphyllon</tp:taxon-name-part> <tp:taxon-name-part taxon-name-part-type="species">patricianum-firmenichianum</tp:taxon-name-part></tp:taxon-name></italic> is proposed. Indeed, this is a common vine of anthropized areas on the three islands, i.e. in villages, cultivated areas, fallows, shrubland, roadsides, and open littoral forest on the calcareous cliffs. No decline is estimated or has been documented.</p></tp:treatment-sec><tp:treatment-sec sec-type="Etymology"><title>Etymology.</title><p>I am pleased to name this new species for Patrick Firmenich (b. 1962), former Chief Executive Officer of Firmenich, a leading Swiss company creating <!--PageBreak-->fragrances and flavors. The Firmenich Charitable Foundation is supporting the sustainable management of the Loyalty Islands biodiversity, especially on Ouvéa atoll, a natural World Heritage site.</p><!--PageBreak--></tp:treatment-sec><tp:treatment-sec sec-type="Common names"><title>Common names.</title><p>The common names recorded for <italic><tp:taxon-name><tp:taxon-name-part taxon-name-part-type="genus">Stigmaphyllon</tp:taxon-name-part> <tp:taxon-name-part taxon-name-part-type="species">patricianum-firmenichianum</tp:taxon-name-part></tp:taxon-name></italic> are “watoma” on Lifou (herbarium specimens <italic>Deplanche 74</italic>, <italic>Däniker 2468</italic> &amp; <italic>Bergeret 86</italic>; <xref ref-type="bibr" rid="B4">Däniker 1932</xref>; <xref ref-type="bibr" rid="B9">Lenormand 1999</xref>, <xref ref-type="bibr" rid="B8">1968</xref>) and “tai” on Maré (herbarium specimen <italic>Däniker 2497</italic>; <xref ref-type="bibr" rid="B4">Däniker 1932</xref>; <xref ref-type="bibr" rid="B6">Dubois 1971</xref>; <xref ref-type="bibr" rid="B10">Lormée et al. 2011</xref>). No common name has been recorded on Ouvéa.</p></tp:treatment-sec><tp:treatment-sec sec-type="Discussion"><title>Discussion.</title><p><italic><tp:taxon-name><tp:taxon-name-part taxon-name-part-type="genus">Stigmaphyllon</tp:taxon-name-part> <tp:taxon-name-part taxon-name-part-type="species">patricianum-firmenichianum</tp:taxon-name-part></tp:taxon-name></italic> is the sole member of the genus <italic><tp:taxon-name><tp:taxon-name-part taxon-name-part-type="genus">Stigmaphyllon</tp:taxon-name-part></tp:taxon-name></italic> in the Loyalty Islands. It is allied with <italic><tp:taxon-name><tp:taxon-name-part taxon-name-part-type="genus">Stigmaphyllon</tp:taxon-name-part> <tp:taxon-name-part taxon-name-part-type="species">discolor</tp:taxon-name-part></tp:taxon-name></italic> and <italic><tp:taxon-name><tp:taxon-name-part taxon-name-part-type="genus">Stigmaphyllon</tp:taxon-name-part> <tp:taxon-name-part taxon-name-part-type="species">mcphersonii</tp:taxon-name-part></tp:taxon-name></italic> with which it shares an abaxial tomentose vesture of the blade. Its inclusion under <italic><tp:taxon-name><tp:taxon-name-part taxon-name-part-type="genus">Stigmaphyllon</tp:taxon-name-part> <tp:taxon-name-part taxon-name-part-type="species">taomense</tp:taxon-name-part></tp:taxon-name></italic>, a species with an abaxially sericeous blade, by <xref ref-type="bibr" rid="B2">Anderson (2011)</xref>, may stem from the patchily deciduous vesture of some leaves, which can give the impression of a sericeous blade. Moreover, <italic><tp:taxon-name><tp:taxon-name-part taxon-name-part-type="genus">Stigmaphyllon</tp:taxon-name-part> <tp:taxon-name-part taxon-name-part-type="species">patricianum-firmenichianum</tp:taxon-name-part></tp:taxon-name></italic>, <italic><tp:taxon-name><tp:taxon-name-part taxon-name-part-type="genus">Stigmaphyllon</tp:taxon-name-part> <tp:taxon-name-part taxon-name-part-type="species">mcphersonii</tp:taxon-name-part></tp:taxon-name></italic> and <italic><tp:taxon-name><tp:taxon-name-part taxon-name-part-type="genus">Stigmaphyllon</tp:taxon-name-part> <tp:taxon-name-part taxon-name-part-type="species">taomense</tp:taxon-name-part></tp:taxon-name></italic> have all 10 stamens, whereas <italic><tp:taxon-name><tp:taxon-name-part taxon-name-part-type="genus">Stigmaphyllon</tp:taxon-name-part> <tp:taxon-name-part taxon-name-part-type="species">discolor</tp:taxon-name-part></tp:taxon-name></italic> bears 12–16 stamens. Nevertheless, its closest affinity in New Caledonia apparently is with <italic><tp:taxon-name><tp:taxon-name-part taxon-name-part-type="genus">Stigmaphyllon</tp:taxon-name-part> <tp:taxon-name-part taxon-name-part-type="species">discolor</tp:taxon-name-part></tp:taxon-name></italic>, which occurs on most of the southern part of Grande-Terre and Isle of Pines. In South-East Asia and the Western Pacific, it is most similar to <italic><tp:taxon-name><tp:taxon-name-part taxon-name-part-type="genus">Stigmaphyllon</tp:taxon-name-part> <tp:taxon-name-part taxon-name-part-type="species">albidum</tp:taxon-name-part></tp:taxon-name></italic> (Blume) C.E.Anderson, which can be differentiated by the absence of a style in male flowers. This new species is also clearly different from the widely distributed <italic><tp:taxon-name><tp:taxon-name-part taxon-name-part-type="genus">Stigmaphyllon</tp:taxon-name-part> <tp:taxon-name-part taxon-name-part-type="species">timoriense</tp:taxon-name-part></tp:taxon-name></italic>, which has male flowers usually without styles and blades abaxially sericeous to glabrate.</p></tp:treatment-sec><tp:treatment-sec sec-type="Specimens examined"><title>Specimens examined.</title><p>Loyalty Islands. Lifou, <italic>E. Deplanche 74</italic> (P scan!); Lifou, Mou, 28 November 1925, <italic>A.U. Däniker 2468</italic> (Z [3] scan!); Lifou, 1927, <italic>C. Bergeret 86</italic> (P scan!); Lifou, We-Kodegni, forêt mi-dense, halliers, 14 February 1966, <italic>M. Schmid 1038</italic> (NOU!, P scan!, MICH n.v.); Lifou, Mutchaweng, 30 m, forêt sur terrain plat caillouteux, 18 February 1974, <italic>H. MacKee 28179</italic> (P scan!, MICH n.v.); Lifou, hauteurs au SE du Cap Lafon, 90 m, forêt saxicole, 20 February 1974, <italic>H. MacKee 28295</italic> (P scan!, MICH n.v.); Lifou, Wanaham, bord de route menant à Hnacaom, <named-content xmlns:xlink="http://www.w3.org/1999/xlink" content-type="dwc:verbatimCoordinates" xlink:type="simple">20°47.037'S, 167°13.979'E</named-content>, 38 m alt., liane de 5 m à fleurs femelles jaunes odorantes et jeunes fruits, en lisière de forêt secondaire à <italic><tp:taxon-name><tp:taxon-name-part taxon-name-part-type="genus">Acacia</tp:taxon-name-part></tp:taxon-name></italic>, <italic><tp:taxon-name><tp:taxon-name-part taxon-name-part-type="genus">Glochidion</tp:taxon-name-part></tp:taxon-name></italic>, <italic><tp:taxon-name><tp:taxon-name-part taxon-name-part-type="genus">Polyscias</tp:taxon-name-part></tp:taxon-name></italic>, <italic><tp:taxon-name><tp:taxon-name-part taxon-name-part-type="genus">Acronychia</tp:taxon-name-part></tp:taxon-name></italic>, <italic><tp:taxon-name><tp:taxon-name-part taxon-name-part-type="genus">Secamone</tp:taxon-name-part></tp:taxon-name></italic>, 15 April 2015, <italic>J.-F. Butaud 3424</italic> (NOU!, P!); Lifou, Xodre, bord de route menant au plateau, <named-content xmlns:xlink="http://www.w3.org/1999/xlink" content-type="dwc:verbatimCoordinates" xlink:type="simple">21°7.682'S, 167°24.403'E</named-content>, 58 m alt., liane de 5 m à fruits matures, en lisière de forêt de corniche à <italic><tp:taxon-name><tp:taxon-name-part taxon-name-part-type="genus">Ficus</tp:taxon-name-part> <tp:taxon-name-part taxon-name-part-type="species">virgata</tp:taxon-name-part></tp:taxon-name></italic>, <italic><tp:taxon-name><tp:taxon-name-part taxon-name-part-type="genus">Pipturus</tp:taxon-name-part></tp:taxon-name></italic>, <italic><tp:taxon-name><tp:taxon-name-part taxon-name-part-type="genus">Mucuna</tp:taxon-name-part></tp:taxon-name></italic>, <italic><tp:taxon-name><tp:taxon-name-part taxon-name-part-type="genus">Morinda</tp:taxon-name-part></tp:taxon-name></italic>, 15 April 2015, <italic>J.-F. Butaud 3426</italic> (NOU!, P!); Maré, Tadine, 15 December 1925, <italic>A.U. Däniker 2497</italic> (Z [2] scan!).</p></tp:treatment-sec><ref-list><ref id="B7"><mixed-citation xmlns:xlink="http://www.w3.org/1999/xlink" xlink:type="simple"><institution xlink:type="simple">IUCN</institution> (<year>2001</year>) <source>IUCN Red List categories (version 3.1)</source>. <publisher-name>IUCN Species Survival Commission</publisher-name>, <publisher-loc>Gland, Switzerland</publisher-loc>. <ext-link ext-link-type="uri" xlink:href="http://www.iucnredlist.org/info/categories_criteria2001" xlink:type="simple">http://www.iucnredlist.org/info/categories_criteria2001</ext-link> </mixed-citation></ref><ref id="B4"><mixed-citation xmlns:xlink="http://www.w3.org/1999/xlink" xlink:type="simple"><person-group><name name-style="western"><surname>Däniker</surname><given-names>AU</given-names></name></person-group> (<year>1932</year>) <source>Ergebnisse der Reise von Dr. A.U. Däniker nach Neu-Caledonien und den Loyalty-Inseln (1924–1926) 4. Katalog der <tp:taxon-name><tp:taxon-name-part taxon-name-part-type="phylum">Pteridophyta</tp:taxon-name-part></tp:taxon-name> und <tp:taxon-name><tp:taxon-name-part taxon-name-part-type="subkingdom">Embryophyta</tp:taxon-name-part></tp:taxon-name> siphonogama. Forstsetzung. II. Teil. Beiblatt zur Vierteljahrsschr</source>. <publisher-name>Naturf. Ges.</publisher-name> <publisher-loc>Zürich</publisher-loc> <volume>77</volume>(<issue>19</issue>): <fpage>115</fpage>–<lpage>235</lpage>. </mixed-citation></ref><ref id="B9"><mixed-citation xmlns:xlink="http://www.w3.org/1999/xlink" xlink:type="simple"><person-group><name name-style="western"><surname>Lenormand</surname><given-names>MH</given-names></name></person-group> (<year>1999</year>) <source>Dictionnaire de la langue de Lifou, le Qene Drehu</source>. <publisher-name>Le-Rocher-à-la-Voile</publisher-name>, <publisher-loc>Nouméa</publisher-loc>. </mixed-citation></ref><ref id="B8"><mixed-citation xmlns:xlink="http://www.w3.org/1999/xlink" xlink:type="simple"><person-group><name name-style="western"><surname>Lenormand</surname><given-names>MH</given-names></name></person-group> (<year>1968</year>) <article-title>Vocabulaire des noms de plantes médicinales et alimentaires utilisées par les Mélanésiens de Lifou (Iles Loyalty).</article-title> <source>Journal d’Agriculture Tropicale et de Botanique Appliquée</source> <volume>15</volume>(<issue>4–6</issue>): <fpage>173</fpage>–<lpage>194</lpage>. doi: <ext-link ext-link-type="doi" xlink:href="10.3406/jatba.1968.2979" xlink:type="simple">10.3406/jatba.1968.2979</ext-link> </mixed-citation></ref><ref id="B6"><mixed-citation xmlns:xlink="http://www.w3.org/1999/xlink" xlink:type="simple"><person-group><name name-style="western"><surname>Dubois</surname><given-names>MJ</given-names></name></person-group> (<year>1971</year>) <article-title>Ethnobotanique de Maré, Iles Loyauté (Nouvelle Calédonie) (Fin).</article-title> <source>Journal d’agriculture tropicale et de botanique appliquée</source> <volume>18</volume>(<issue>9-10</issue>): <fpage>310</fpage>–<lpage>371</lpage>. doi: <ext-link ext-link-type="doi" xlink:href="10.3406/jatba.1971.6867" xlink:type="simple">10.3406/jatba.1971.6867</ext-link> </mixed-citation></ref><ref id="B10"><mixed-citation xmlns:xlink="http://www.w3.org/1999/xlink" xlink:type="simple"><person-group><name name-style="western"><surname>Lormée</surname><given-names>N</given-names></name><name name-style="western"><surname>Cabalion</surname><given-names>P</given-names></name><name name-style="western"><surname>Hnawia</surname><given-names>ES</given-names></name></person-group> (<year>2011</year>) <source>Hommes et plantes de Maré, îles Loyauté, Nouvelle-Calédonie</source>. <publisher-name>IRD Editions</publisher-name>. </mixed-citation></ref><ref id="B2"><mixed-citation xmlns:xlink="http://www.w3.org/1999/xlink" xlink:type="simple"><person-group><name name-style="western"><surname>Anderson</surname><given-names>C</given-names></name></person-group> (<year>2011</year>) <article-title>Revision of <italic><tp:taxon-name><tp:taxon-name-part taxon-name-part-type="genus">Ryssopterys</tp:taxon-name-part></tp:taxon-name></italic> and transfer to <italic><tp:taxon-name><tp:taxon-name-part taxon-name-part-type="genus">Stigmaphyllon</tp:taxon-name-part></tp:taxon-name></italic> (<tp:taxon-name><tp:taxon-name-part taxon-name-part-type="family">Malpighiaceae</tp:taxon-name-part></tp:taxon-name>).</article-title> <source>Blumea</source> <volume>56</volume>: <fpage>73</fpage>–<lpage>104</lpage>. doi: <ext-link ext-link-type="doi" xlink:href="10.3767/000651911X573444" xlink:type="simple">10.3767/000651911X573444</ext-link> </mixed-citation></ref></ref-list></tp:taxon-treatment>
