# Supplementary material for: Stigmaphyllon patricianum-firmenichianum (Malpighiaceae), a new species from Loyalty Islands, New Caledonia
Source: PhytoKeys. 2015 Aug 11;(55):119–27. doi: 10.3897/phytokeys.55.5472 (PMC4547029; doi:10.3897/phytokeys.55.5472)
Supplement: XML Treatment for Stigmaphyllon taomense [file phytokeys.55.5472-treatment2.xml]

<!DOCTYPE tp:taxon-treatment
  PUBLIC "-//TaxonX//DTD Taxonomic Treatment Publishing DTD v0 20100105//EN" "tax-treatment-NSO.dtd">
<tp:taxon-treatment xmlns:tp="http://www.plazi.org/taxpub"><tp:treatment-meta><kwd-group><label>Taxon classification</label><kwd><named-content content-type="kingdom">Plantae</named-content></kwd><kwd><named-content content-type="order">Malpighiales</named-content></kwd><kwd><named-content content-type="family">Malpighiaceae</named-content></kwd></kwd-group><mixed-citation publication-type="journal"><person-group><name><surname>Butaud</surname><given-names>Jean-François</given-names></name></person-group><article-title><italic><tp:taxon-name><tp:taxon-name-part taxon-name-part-type="genus">Stigmaphyllon</tp:taxon-name-part> <tp:taxon-name-part taxon-name-part-type="species">patricianum-firmenichianum</tp:taxon-name-part></tp:taxon-name></italic> (<tp:taxon-name><tp:taxon-name-part taxon-name-part-type="family">Malpighiaceae</tp:taxon-name-part></tp:taxon-name>), a new species from Loyalty Islands, New Caledonia</article-title><source>PhytoKeys</source><day>11</day><month>8</month><year>2015</year><volume>2015</volume><issue>55</issue><fpage>119</fpage><lpage>127</lpage><pub-id pub-id-type="doi">10.3897/phytokeys.55.5472</pub-id></mixed-citation></tp:treatment-meta><tp:nomenclature><label>Circumscription of</label><tp:taxon-name>
                        <tp:taxon-name-part taxon-name-part-type="genus">Stigmaphyllon</tp:taxon-name-part>
                        <tp:taxon-name-part taxon-name-part-type="species">taomense</tp:taxon-name-part>
                    </tp:taxon-name><tp:nomenclature-citation-list><tp:nomenclature-citation><tp:taxon-name><tp:taxon-name-part taxon-name-part-type="genus">Stigmaphyllon</tp:taxon-name-part> <tp:taxon-name-part taxon-name-part-type="species">taomense</tp:taxon-name-part></tp:taxon-name><comment> (Baker f.) C.E.Anderson, Blumea 56(2011)99 ≡</comment></tp:nomenclature-citation><tp:nomenclature-citation><tp:taxon-name><tp:taxon-name-part taxon-name-part-type="genus">Ryssopterys</tp:taxon-name-part> <tp:taxon-name-part taxon-name-part-type="species">taomensis</tp:taxon-name-part></tp:taxon-name><comment> Baker f., J. Linn. Soc., Bot. 45(1921)278.</comment></tp:nomenclature-citation></tp:nomenclature-citation-list></tp:nomenclature><tp:treatment-sec sec-type="Type"><title>Type.</title><p>New Caledonia, Mt Taom, 200 ft, 30 November 1914, <italic>R.H. Compton 2286</italic> (holotype BM scan!).</p></tp:treatment-sec><tp:treatment-sec sec-type="Discussion"><title>Discussion.</title><p>The description given by <xref ref-type="bibr" rid="B2">Anderson (2011)</xref> for <italic><tp:taxon-name><tp:taxon-name-part taxon-name-part-type="genus">Stigmaphyllon</tp:taxon-name-part> <tp:taxon-name-part taxon-name-part-type="species">taomense</tp:taxon-name-part></tp:taxon-name></italic> is still correct, despite the separation of <italic><tp:taxon-name><tp:taxon-name-part taxon-name-part-type="genus">Stigmaphyllon</tp:taxon-name-part> <tp:taxon-name-part taxon-name-part-type="species">patricianum-firmenichianum</tp:taxon-name-part></tp:taxon-name></italic> from it. The examination <!--PageBreak-->of <italic><tp:taxon-name><tp:taxon-name-part taxon-name-part-type="genus">Stigmaphyllon</tp:taxon-name-part> <tp:taxon-name-part taxon-name-part-type="species">taomense</tp:taxon-name-part></tp:taxon-name></italic> specimens in NOU has shown some differences between Belep Islands and Northern Grande-Terre plants, especially the absence of marginal glands on the blade for the latter. Study of more specimens of both provenances may lead to the description of a new species endemic to Belep Islands.</p></tp:treatment-sec><tp:treatment-sec sec-type="Specimens examined"><title>Specimens examined.</title><p>New Caledonia, Grande Terre. Pain de Sucre, 22 December 1950, <italic>A. Guillaumin</italic> &amp; <italic>M.G. Baumann</italic>-<italic>Bodenheim 9734</italic> (Z scan!, P scan!, BRI n.v.); Crêtes calcaires rocheuses au SE de la corne de Koumac, 250 m, 27 December 1972, <italic>H. MacKee 26101</italic> (P scan!, MICH n.v.); Koumac, 13 February 1969, <italic>M. Schmid 2705</italic> (NOU!, P scan!); Ile Art, plateau Nord, 150 m, 8 December 1975, <italic>H. MacKee 30401</italic> (NOU!, P scan!, MICH n.v.); Belep, 9 December 1975, <italic>M. Debray 2466</italic> (P scan!); Koumac, Oué Ambouch, 200 m, 24 January 1979, <italic>H. MacKee 36515</italic> (NOU!, P scan!, MICH n.v); Belep, December 1978, <italic>D. Bourret 1873</italic> (NOU!)</p></tp:treatment-sec><ref-list><ref id="B2"><mixed-citation xmlns:xlink="http://www.w3.org/1999/xlink" xlink:type="simple"><person-group><name name-style="western"><surname>Anderson</surname><given-names>C</given-names></name></person-group> (<year>2011</year>) <article-title>Revision of <italic><tp:taxon-name><tp:taxon-name-part taxon-name-part-type="genus">Ryssopterys</tp:taxon-name-part></tp:taxon-name></italic> and transfer to <italic><tp:taxon-name><tp:taxon-name-part taxon-name-part-type="genus">Stigmaphyllon</tp:taxon-name-part></tp:taxon-name></italic> (<tp:taxon-name><tp:taxon-name-part taxon-name-part-type="family">Malpighiaceae</tp:taxon-name-part></tp:taxon-name>).</article-title> <source>Blumea</source> <volume>56</volume>: <fpage>73</fpage>–<lpage>104</lpage>. doi: <ext-link ext-link-type="doi" xlink:href="10.3767/000651911X573444" xlink:type="simple">10.3767/000651911X573444</ext-link> </mixed-citation></ref></ref-list></tp:taxon-treatment>
